# Supplementary material for: Inhibition of GATA2 in prostate cancer by a clinically available small molecule
Source: Endocr Relat Cancer. 2021 Oct 12;29(1):15–31. doi: 10.1530/ERC-21-0085 (PMC8634153; doi:10.1530/ERC-21-0085)
Supplement: Suppl Table 1: Antibodies used for RPPA [file supplementary_table_1.xlsx]

## Sheet: BCM_RPPA_Core
Suppl Table 1: Antibodies used for RPPA
Auto#	Reported_name	Company	Cat.#
1	14-3-3zeta,gamma,eta	EMD Millipore (Upstate)	06-408
2	Akt	Cell Signaling Technology	9272
3	p-Akt(S473)	Cell Signaling Technology	9271
4	p-Akt(T308)	Cell Signaling Technology	9275
5	ALDH	BD Biosciences	611194
6	ALDH2	Abcam	ab54828
7	ALK(D5F3)XP	Cell Signaling Technology	3633
8	p-ALK(3B4)(Y1586)	Cell Signaling Technology	3348
9	p-ALK(Y1604)	Cell Signaling Technology	3341
10	p-AMPKa(40H9)(T172)	Cell Signaling Technology	2535
11	p-AMPKa1(S485)	Cell Signaling Technology	4184
12	p-AMPKb1(S108)	Cell Signaling Technology	4181
13	Annexin1	Invitrogen	71-3400
14	ATM	abcam	ab32420
15	p-ATM(S1981)	Cell Signaling Technology	4526
16	ATR	Cell Signaling Technology	2790
17	p-ATR(S428)	Cell Signaling Technology	2853
18	p-AuroraA(T288)/B(T232)/C(T198)	Cell Signaling Technology	2914
19	AuroraA/AIK	Cell Signaling Technology	3092
20	Axl	Abcam	ab54803
21	p-Axl(D12B2)(Y702)	Cell Signaling Technology	5724
22	Bad	Cell Signaling Technology	9292
23	p-Bad(S112)	Cell Signaling Technology	9291
24	p-Bad(S136)	Cell Signaling Technology	9295
25	p-Bad(S155)	Cell Signaling Technology	9297
26	Bak	Cell Signaling Technology	3814
27	Bax	Cell Signaling Technology	2772
28	p-Bcl2(5H2)(S70)	Cell Signaling Technology	2827
29	p-Bcl2(T56)	Cell Signaling Technology	2875
30	Bcl-xL	Cell Signaling Technology	2762
31	BRCA1	EMD Millipore (Upstate)	07-434
32	BRCA2	Cell Signaling Technology	9012
33	E-Cadherin(24E10)	Cell Signaling Technology	3195
34	N-Cadherin	Cell Signaling Technology	4061
35	Caspase-3	Cell Signaling Technology	9662
36	p-Beta-Catenin(S33/37/T41)	Cell Signaling Technology	9561
37	Caveolin-1(D46G3)XP	Cell Signaling Technology	3267
38	p-Caveolin-1(EPR2288Y)(Y14)	Abcam-Epitomics	2267-1
39	CD24(FL-80)	SantaCruz	sc-11406
40	CD24 Ab2(SN3b)	Thermo	MS-1279-P0
41	p-Chk1(S345)	Cell Signaling Technology	2341
42	Chk2(1C12)	Cell Signaling Technology	3440
43	p-Chk2(S33/35)	Cell Signaling Technology	2665
44	Claudin-1	Cell Signaling Technology	4933
45	c-Met	Abcam	ab51067
46	p-c-Myc(T58)	Abcam	ab28842
47	Cox-2	BD Biosciences	610203
48	DKK1	Cell Signaling Technology	4687
49	EGFR(D38B1)XP	Cell Signaling Technology	4267
50	EGFR(L858R)	Cell Signaling Technology	3197
51	p-EGFR(S1046/1047)	Cell Signaling Technology	2238
52	p-EGFR(Y1045)	Cell Signaling Technology	2237
53	p-EGFR(Y1148)	Cell Signaling Technology	4404
54	p-EGFR(Y1173)	Invitrogen (BioSource)	44-794G
55	p-EGFR(Y1173)(53A5)	Cell Signaling Technology	4407
56	p-EGFR(Y1068)(D7A5)XP	Cell Signaling Technology	3777
57	Ezh2(D2C9)XP	Cell Signaling Technology	5246
58	FGFR1(D8E4)XP	Cell Signaling Technology	9740
59	FoxO1(C29H4)	Cell Signaling Technology	2880
60	FSP1/S100A4	EMD Millipore	07-2274
61	GATA3	BD Biosciences	558686
62	GSK-3a/b	Santa Cruz	SC-7291
63	HER2/c-ErbB2-P185	Invitrogen (BioSource)	AHO1011
64	p-HER2/ErbB2(Y1248)	Cell Signaling Technology	2247
65	p-HER2/ErbB2(Y877)	Imgenex	IMG-90185
66	HER3/ErbB3	Cell Signaling Technology	4754
67	p-HER3/ErbB3(Y1197)	Cell Signaling Technology	4561
68	HIF-1a	BD Biosciences	610958
69	HDAC1	Cell Signaling Technology	2062
70	HDAC3	Cell Signaling Technology	2632
71	HDAC4	Cell Signaling Technology	2072
72	HDAC6	SantaCruz	sc-11420
73	p-IkappaB-a(S32/36)	BD Biosciences	551818
74	ILK1	Cell Signaling Technology	3862
75	p-Jak1(Y1022/1023)	Cell Signaling Technology	3331
76	Kit-c	Abcam	ab32363
77	Lipocalin-1	SantaCruz	sc-66943
78	LRP6	Cell Signaling Technology	2560
79	MEK1	Abcam-Epitomics	1235-1
80	p-MEK1/2(S217/221)	Cell Signaling Technology	9121
81	p-Met(Y1234/1235)	Cell Signaling Technology	3077
82	MMP-9	Cell Signaling Technology	3852
83	mTOR	Cell Signaling Technology	2972
84	p-mTOR(D9C2)XP(S2448)	Cell Signaling Technology	5536
85	Notch1(C44H11)	Cell Signaling Technology	3268
86	p-p27(T187)	Invitrogen(Zymed)	71-7700
87	p-p27/KIP1(T198)	Abcam	ab64949
88	p27/KIP1(C-term)	Abcam-Epitomics	1591-1
89	p38/MAPK	Cell Signaling Technology	9212
90	p-p38(D3F9) XP(T180/Y182)	Cell Signaling Technology	4511
91	p44/42MAPK(Erk1/2)	Cell Signaling Technology	9102
92	p-p44/42MAPK(Erk1/2)(T202/Y204)(197G2)	Cell Signaling Technology	4377
93	p53	Cell Signaling Technology	9282
94	p-p53(S15)	Cell Signaling Technology	9284
95	p70S6K	Cell Signaling Technology	9202
96	p-p70S6K(S371)	Cell Signaling Technology	9208
97	p-p70S6K(T389)	Cell Signaling Technology	9205
98	p-p70S6K(T412)	EMD Millipore (Upstate)	07-018
99	p-PDGFRa(23B2)(Y754)	Cell Signaling Technology	2992
100	PDGFRb(28E1)	Cell Signaling Technology	3169
101	p-PDGFRb(Y751)	Cell Signaling Technology	3161
102	p-PDK1(S241)	Cell Signaling Technology	3061
103	PIAS1	Cell Signaling Technology	3550
104	PTEN(D4.3)XP	Cell Signaling Technology	9188
105	p-PTEN(S380)	Cell Signaling Technology	9551
106	p-RafB(S445)	Cell Signaling Technology	2696
107	RANKL	Novus	NBP1-31140
108	p-Ret(Y905)	Cell Signaling Technology	3221
109	S100A7/CBP	Abnova	H00006278-A01
110	SerpinA1	Abcam-Epitomics	5888-1
111	Slug(C19G7)	Cell Signaling Technology	9585
112	p-Smad2(S465/467)	Cell Signaling Technology	3101
113	SOCS1(A156)	Cell Signaling Technology	3950
114	SOCS3	Cell Signaling Technology	2923
115	Sox2(D6D9) XP	Cell Signaling Technology	3579
116	p-Src(Y527)	Cell Signaling Technology	2105
117	Stat1	Cell Signaling Technology	9172
118	p-Stat1(Y701)	Cell Signaling Technology	9171
119	p-Stat2(Y690)	Cell Signaling Technology	4441
120	p-Stat3(S727)	Cell Signaling Technology	9134
121	p-Stat4(Y693)	Cell Signaling Technology	5267
122	p-Stat5(Y694)	Cell Signaling Technology	9351
123	Stat6	Cell Signaling Technology	9362
124	p-Stat6(Y641)	Cell Signaling Technology	9361
125	p-Tuberin/TSC2(T1462)	Cell Signaling Technology	3611
126	Twist(Twist2C1a)	SantaCruz	sc-81417
127	Vimentin(D21H3)XP	Cell Signaling Technology	5741
128	Wnt5a/b(C27E8)	Cell Signaling Technology	2530
129	YAP(H125)	Santa Cruz	sc-15407
130	ZO-1	Cell Signaling Technology	5406
131	Caspase-7	Cell Signaling Technology	9491
132	VEGFR2(55B11)	Cell Signaling Technology	2479
133	Stat5a(L-20)	Santa Cruz	sc-1081
134	SOX9	EMD Millipore (Upstate)	AB5535
135	p-SAPK/JNK(T183/Y185)	Cell Signaling Technology	4668
136	Zeb1	Novus	NBP1-05987
137	PHF8(pAb)	Active Motif	39711
138	DNA-PKCS(C-19)	Santa Cruz	sc-1552
139	SRC-3(clone 1208/D1)	BCM-Mab	in house
140	c-Myc(clone 1123)	BCM-Mab	in house
141	SRC-2(TIF2)	BD	610985
142	SRC-1(clone 1135/H4,1136/H4H6)	BCM-Mab	in house
143	PR(1294)	Celetta	Celetta
144	ASH2	Bethyl Laboratories	A300-489A
145	CBP(A-22)	Santa Cruz	sc-369
146	c-Fos(9F6 )	Cell Signaling Technology	2250
147	CHAF1A(D77D5)XP	Cell Signaling Technology	5480
148	c-Jun(60A8)	Cell Signaling Technology	9165
149	CRSP1-TRAP220	Bethyl Laboratories	A300-793A
150	CtBP2	Cell Signaling Technology	13256
151	Cyclin C	Santa Cruz	sc-1061
152	DRIP130	AbCam	ab70450
153	FBX011	AbCam	ab72200
154	FoxK2	Cell Signaling Technology	12008
155	KLF4	Cell Signaling Technology	12173
156	MED12-Abcam	AbCam	ab70842
157	p300(C-20)	Santa Cruz	sc-585
158	p-c-Fos(S32)	Cell Signaling Technology	5348
159	PPP1R10(EPR11706)	AbCam	ab173285
160	Stat3(D3Z2G)	Cell Signaling Technology	12640
161	p-TRAP220-MED1(T1457)	AbCam	ab60950
162	HIF-2A(D9E3)	Cell Signaling Technology	7096
163	p-c-Jun(S63)	Cell Signaling Technology	9261
164	Sin3b	AbCam	ab101841
165	Rb(4H1)	Cell Signaling Technology	9309
166	p-Rb(S807/811)	Cell Signaling Technology	9308
167	p-Rb(S780)(C84F6)	Cell Signaling Technology	3590
168	p-FAK(Y576/577)	Cell Signaling Technology	3281
169	p-FAK(Y397)	BD Biosciences	611806
170	AR-441	BCM	NW-Mab70
171	Ki67	Vector Laboratories	VP-K451
172	Integrina4(D2E1)XP	Cell Signaling Technology	8440
173	Integrina5	Cell Signaling Technology	4705
174	IntegrinaV	Cell Signaling Technology	4711
175	Integrinb1(D2E5)	Cell Signaling Technology	9699
176	Integrinb3(D7X3P)XP	Cell Signaling Technology	13166
177	Integrinb4	Cell Signaling Technology	4707
178	AMPKa(F6)	Cell Signaling Technology	2793
179	PI3Kp85	Cell Signaling Technology	4292
180	AMPKa(23A3)	Cell Signaling Technology	2603
181	PI3Kp110a(C73F8)	Cell Signaling Technology	4249
182	ERa(SP1)	Thermo	RM-9101-S1
183	Bcl2(Clone-124)	Dako	M088729-2
184	MEK6	Abcam	ab52937
185	p21	Cell Signaling Technology	2947
186	Atg12(D88H11)	Cell Signaling Technology	4180
187	Beclin-1(D40C5)	Cell Signaling Technology	3495
188	Caspase-3(Asp175)	Cell Signaling Technology	9661
189	Beta-Catenin(CT)	Invitrogen	71-2700
190	c-Src(B-12)	Santa Cruz	sc-8056
191	IGF-IR(3B7)	Santa Cruz	sc-462
192	Laminin5	EMD Millipore	MAB19562
193	Atg3	Cell Signaling Technology	3415
194	Atg7	Cell Signaling Technology	8558
195	LC3A(D50G8)XP	Cell Signaling Technology	4599
196	LC3B(D11)XP	Cell Signaling Technology	3868
197	p-EGFR(Y845)	Cell Signaling Technology	2231
198	p-EGFR(Y992)	Cell Signaling Technology	2235
199	AOX1(cloneAO15)	Sigma-Aldrich	SAB4200562
200	FAS	Cell Signaling Technology	3189
201	HexokinaseII(C64G5)	Cell Signaling Technology	2867
202	IDH2	Abcam	ab55271
203	PFKFB3 (C-terminal)	Abcam	ab135820
204	RRM2 (EPR11820)	Abcam	ab172476
205	SCD1 (CD.E10)	Abcam	ab19862
206	Era(1D5)	Pierce	MA5-13191
207	GLDC	Cell Signaling Technology	12794
208	GLS1	Proteintech	20170-1-AP
209	LDHA	Cell Signaling Technology	2012
210	PHGDH	Cell Signaling Technology	13428
211	PKM2	Bethyl	A303-660A-M
212	PKM1/2	Cell Signaling Technology	3190
213	Aromatase-A(Clone 677H7F10)	BCM-Mab	in house
214	ErbB2/HER2(Y1248)	Imgenex	IMG-90189
215	p-SHC(2431)(Y317)	Cell Signaling Technology	2431
216	HER2/c-ErbB2	Dako	A0485
217	SRD5A1	Novusbio	H00006715-D01P
